# Supplementary material for: Innovative DendrisChips® Technology for a Syndromic Approach of In Vitro Diagnosis: Application to the Respiratory Infectious Diseases
Source: Diagnostics (Basel). 2018 Nov 11;8(4):77. doi: 10.3390/diagnostics8040077 (PMC6316573; doi:10.3390/diagnostics8040077)
Supplement: Supplementary file 1 [file diagnostics-08-00077-s001.zip]

Archive with 1 entries (1 files):
- Senescau_FigSupp.pptx
